# Supplementary material for: Capturing the systemic immune signature of a norovirus infection: an n-of-1 case study within a clinical trial
Source: Wellcome Open Res. 2017 Oct 5;2:28. Originally published 2017 Apr 18. [Version 3] doi: 10.12688/wellcomeopenres.11300.3 (PMC5531165; doi:10.12688/wellcomeopenres.11300.3)
Supplement: Supplementary file 2 [file wellcomeopenres-2-13931-s0001.tgz]

Archive with 1 entries (1 files):
- 07f9ef82-8a94-48d3-8a3f-0576a3d2a9f0.pdf
