# Supplementary material for: Capturing the systemic immune signature of a norovirus infection: an n-of-1 case study within a clinical trial
Source: Wellcome Open Res. 2017 Oct 5;2:28. Originally published 2017 Apr 18. [Version 3] doi: 10.12688/wellcomeopenres.11300.3 (PMC5531165; doi:10.12688/wellcomeopenres.11300.3)
Supplement: Supplementary file 3 [file wellcomeopenres-2-13931-s0002.tgz]

Archive with 1 entries (1 files):
- c9383faf-fb04-4ca4-991b-f45497a112bc.pdf
